# Supplementary material for: A Deep-Sequencing Workflow for the Fast and Efficient Generation of High-Quality African Swine Fever Virus Whole-Genome Sequences
Source: Viruses. 2019 Sep 11;11(9):846. doi: 10.3390/v11090846 (PMC6783980; doi:10.3390/v11090846)
Supplement: Supplementary file 1 [file viruses-11-00846-s001.zip]

Archive with 5 entries (5 files):
- Forth et al., 2019_Table_S1.xlsx
- Forth et al., 2019_Table_S2.xlsx
- Forth et al., 2019_Table_S3.xlsx
- Forth et al., 2019_Table_S4.xlsx
- Figure S1.tif
