# Supplementary material for: A Deep-Sequencing Workflow for the Fast and Efficient Generation of High-Quality African Swine Fever Virus Whole-Genome Sequences
Source: Viruses. 2019 Sep 11;11(9):846. doi: 10.3390/v11090846 (PMC6783980; doi:10.3390/v11090846)
Supplement: Supplementary file 1 [file viruses-11-00846-s001.zip › Forth et al., 2019_Table_S1.xlsx]

## Sheet: Tabelle1
	Number	Position (reference to ASFV Georgia2007/1)	Difference		ASFV Georgia 2007/1	ASFV Georgia2007/1 improved	ORF	Synonymous / non-synonymous	ORF Change
	1	-956	ITR length variation	+ 956 bp	-	+	ITR	/	/
	2	104	Indel	+ A	6 x A	7 x A	ITR	/	/
	3	412	Indel	+ A	7 x A	8 x A	ITR	/	/
	4	433	Insertion	+ T	CCA-GT	CCATGT	ITR	/	/
	5	440	Insertion	+ A	AT-CA	ATACA	ITR	/	/
	6	1606	Indel	+ TT	GCTTTT	GCTT--	MGF 360-1L CDS	Frameshift	ORF split into MGF 360-1La and MGF 360-1Lb
	7	1622	Insertion	+ T	AC-TT	ACTTT	MGF 360-1L CDS	Frameshift	Shortened by 83 codons
	8	3246	Indel	+ A	8 x A	9 x A	KP177R CDS	Frameshift	Shortened by 12 codons
	9	3861	Indel	+ A	8 x A	9 x A	/	/	/
	10	5670	Indel	+ A	8 x A	9 x A	ASFV G ACD 00070 CDS	Frameshift	ORF shortend
	11	5820	Indel	+ A	8 x T	9 x T	/	/	/
	12	5869	Indel	+ A	7 x A	8 x A	/	/	/
	13	7823	Indel	+ A	8 x A	9 x A	ASFV G ACD 00120 CDS	Frameshift	Altered
	14	7940	Indel	+ A	8 x A	9 x A	ASFV G ACD 00120 CDS	Frameshift
	15	8505	Indel	+ A	8 x A	9 x A	/	/	/
	16	10465	Indel	+ A	6 x A	7 x A	/	/	/
	17	11609	Indel	+ A	9 x A	10 x A	ASFV G ACD 00190 CDS	Frameshift	Shortened by 7 codons
	18	13269	Indel	- C	14 x C	13 x C	MGF 110-14L CDS	Frameshift	Fusion with MGF 110-10L CDS
	19	13665	Indel	+ A	8 x A	9 x A	ASFV G ACD 00240 CDS	Frameshift	Codon alteration and enlarged by 9 codons
	20	14712	Indel	+ C	16 x C	17 x C	MGF 110-13L CDS	Frameshift	Split in MGF110-13La and MGF110-13Lb
	21	16664	Indel	- GG	12 x G	10 x G	ASFV G ACD 00290 CDS	Frameshift	ORF shortend
	22	16879	Indel	-G	10 x G	9 x G	/	/	/
	23	18736	Indel	+ T	8 x T	9 x T	/	/	/
	24	18830	Indel	+ G	7 x G	8 x G	/	/	/
	25	19038	Indel	+ G	15 x G	16 x G	ASFV G ACD 00350 CDS	Frameshift	9 altered codons
	26	19461	Indel	+ T	8 x T	9 x T	/	/	/
	27	20669	Indel	+ A	7 x A	8 x A	/	/	/
	28	20835	Indel	- GG	11 x G	9 x G	/	/	/
	29	21588	Indel	+ A	8 x A	9 x A	MGF300-2R	Frameshift	Enlarged by 78 codons
	30	23027	Indel	+ A	8 x A	9 x A	/	/	/
	31	26456	Indel	+ T	9 x T	10 x T	/	/	/
	32	31678	Indel	+ A	8 x A	9 x A	/	/	/
	33	39024	Indel	+ T	8 x T	9 x T	/	/	/
	34	40730	Indel	+ T	8 x T	9 x T	/	/	/
	35	42616	Indel	+ T	8 x T	9 x T	/	/	/
	36	44547	Indel	+ T	8 x T	9 x T	/	/	/
	37	47321	Indel	+ A	6 x A	7 x A	/	/	/
	38	48663	Indel	+ A	7 x A	8 x A	A151R CDS	Frameshift	Shortened by 7 codons
	39	55974	Indel	+ A	8 x A	9 x A	/	/	/
	40	63845	Indel	+ T	6 x A	7 x A	/	/	/
	41	63860	Indel	+ A	5 x A	6 x A	/	/	/
	42	63868	Indel	+ T	5 x T	6 x T	/	/	/
	43	63877	Indel	+ T	7 x T	8 x T	/	/	/
	44	81525	Indel	+ T	8 x T	9 x T	C84L CDS	Frameshift	Enlarged by 5 codons and 28 altered codons
	45	81619	Indel	+ A	8 x A	9 x A	/	/	/
	46	113166	Indel	+ A	5 x A	6 x A	/	/	/
	47	117181	Indel	+ T	8 x T	9 x T	/	/	/
	48	124704	Indel	+ A	8 x A	9 x A	/	/	/
	49	124803	Indel	+ TT	8 x T	10 x T	CP204L CDS	Frameshift	Shortened by 8 codons
	50	133463	Indel	+ A	8 x A	9 x A	/	/	/
	51	138421	Indel	+ T	8 x T	9 x T	/	/	/
	52	143757	Indel	+ A	7 x A	8 x A	/	/	/
	53	152793	Indel	+ A	5 x A	6 x A	/	/	/
	54	161252	Indel	+ A	8 x A	7 x A	QP383R CDS	Frameshift	14 altered codons
	55	161292	Indel	+ A	6 x A	7 x A	QP383R CDS	Frameshift
	56	167763	Indel	+ A	9 x A	10 x A	/	/	/
	57	169455	Indel	+ T	7 x A	8 x A	/	/	/
	58	169462	Indel	+ A	7 x A	8 x A	/	/	/
	59	169741	Indel	+ T	9 x T	10 x T	I267L CDS	Frameshift	30 altered codons and shortened by 12 codons
	60	172017	Indel	+ T	9 x T	10 x T	/	/	/
	61	173565	Indel	+ A	7 x A	8 x A	/	/	/
	62	174954	Indel	+ A	5 x A	6 x A	ASFV G ACD 01760 CDS	Frameshift	Fusion with I177L (178 codons)
	63	175632	Indel	+ A	9 x A	10 x A	/	/	/
	64	177493	Indel	+ A	7 x A	8 x A	MGF 360-16R CDS	Frameshift	Fusion with DP63R (353 codons)
	65	179379	Indel	+ A	8 x A	9 x A	/	/	/
	66	183305	Indel	+ T	3 x T	4 x T	/	/	/
	67	183314	Indel	+ T	8 x T	9 x T	/	/	/
	68	184968	Indel	- T	8 x T	7 x T	ASFV G ACD 01940 CD	Frameshift	Enlarged by 9 codons and 15 altered codons
	69	186352	Indel	+ T	8 x T	9 x T	/	/	/
	70	189282	Indel	+ T	4 x T	5 x T	ITR	/	/
	71	189344	ITR length variation	+ 231 bp	-	+	ITR	/	/
	#: number ITR: inverted terminal repeat
