# Supplementary material for: A Deep-Sequencing Workflow for the Fast and Efficient Generation of High-Quality African Swine Fever Virus Whole-Genome Sequences
Source: Viruses. 2019 Sep 11;11(9):846. doi: 10.3390/v11090846 (PMC6783980; doi:10.3390/v11090846)
Supplement: Supplementary file 1 [file viruses-11-00846-s001.zip › Forth et al., 2019_Table_S2.xlsx]

## Sheet: Tabelle1
	Position (reference to ASFV Georgia2007/1)	Difference		Improved ASFV Georgia2007/1	ASFV Moldova2017/1	Coverage	ORF	Synonymous / non-synonymous	ORF change
	479	Indel	+ T	9 x T	10 x T	89	ITR	/	/
	1393	Indel	+ C	9 x C	10 x C	314	/	/	/
	2963*	Indel	+ T	11 x T	12 x T	317	/	/	/
	6786	Indel	- T	9 x T	8 x T	300	/	/	/
	7061	Transition	C7061T	CCCAG	CCTAG	306	MGF 110-1L	Trp197Stop	Shortened by 18 codons
	17851	Indel	+ G	9 x G	10 x G	295	/	/	/
	19804	Indel	- G	7 x G	6 x G	250	/	/	/
	21811	Indel	+ G	9 x G	10 x G	304	/	/	/
	27439	Indel	- T	10 x T	9 x T	320	/	/	/
	31914*	Transversion	C31914G	GACAT	GAGAT	348	MGF 360-13L	Cys241Ser	/
	44581	Transition	A44586G	TGAAA	TGGAA	309	MGF 505-9R	Lys323Glu	/
	97914*	Transversion	T97914A	GCTGG	GCAGG	303	GCAGG	Gln203Leu	/
	134520	Transition	T134520C	CATTT	CACTT	326	NP419L	Asp414Ser	/
	170868	Transversion	T170868A	GATGG	GAAGG	310	I267L	Ile195Phe	/
	173397	Repeat Integration	+TATATAGGAA	-	+TATATAGGAA	310	/	/	/
	190113	Indel	+ A	9 x A	10 x A	120	DP60R CDS	Frameshift	23 variated codons and enlargment by 5 codons
	#: number ITR: inverted terminal repeat * specific for ASFV Moldova2017/1
