# Supplementary material for: A Deep-Sequencing Workflow for the Fast and Efficient Generation of High-Quality African Swine Fever Virus Whole-Genome Sequences
Source: Viruses. 2019 Sep 11;11(9):846. doi: 10.3390/v11090846 (PMC6783980; doi:10.3390/v11090846)
Supplement: Supplementary file 1 [file viruses-11-00846-s001.zip › Forth et al., 2019_Table_S3.xlsx]

## Sheet: Tabelle1
Number	Position	Coverage	CDS	Polymorphism type	Change	Codon change	Protein effect	Amino acid change	Variant frequency	Variant P-value (approximate)
1	2963	167	/	Deletion	(T)11 -> (T)10	/	/	/	29.3%	4.8E-16
2	4166	179	/	SNP (transversion)	T -> A	/	/	/	11.7%	1.1E-10
3	7374	224	MGF 110-1L	SNP (transversion)	A -> T	ATA -> AAA	Substitution	I -> K	10.3%	2.4E-14
4	7454	244	MGF 110-1L	SNP (transition)	A -> G	TCT -> TCC	None	/	10.2%	4.0E-11
5	7599	247	MGF 110-1L	SNP (transversion)	T -> A	TAT -> TTT	Substitution	Y -> F	10.1%	4.0E-13
6	8789	191	ASFV G ACD 00120	SNP (transversion)	T -> A	AAT -> AAA	Substitution	N -> K	14.7%	8.9E-14
7	11974	185	/	SNP (transversion)	T -> A	/	/	/	12.4%	2.9E-8
8	12525	178	ASFV G ACD 00190	SNP (transversion)	T -> A	ATT -> TTT	Substitution	I -> F	20.2%	9.2E-16
9	12548	186	ASFV G ACD 00190	SNP (transversion)	T -> A	TAT -> TTT	Substitution	Y -> F	10.8%	1.5E-9
10	12568	201	ASFV G ACD 00190	SNP (transition)	G -> A	TTC -> TTT	None	/	10.9%	2.3E-14
11	14219	135	/	SNP (transversion)	T -> A	/	/	/	10.4%	2.3E-9
12	15613	149	/	SNP (transversion)	T -> A	/	/	/	12.1%	1.5E-9
13	15627	141	/	SNP (transversion)	T -> A	/	/	/	12.8%	2.0E-8
14	15665	125	MGF 110-14L	SNP (transversion)	A -> C	/	Extension	/	10.4%	1.2E-7
15	17632	172	/	Deletion	(G)9 -> (G)10	/	/	/	0.477	4.6E-21
16	18379	198	MGF 360-6L	SNP (transversion)	A -> T	ATA -> AAA	Substitution	I -> K	10.1%	1.8E-7
17	21805	206	/	Deletion	(G)9 -> (G)8	/	/	/	40.8%	6.1E-7
18	21931	206	/	SNP (transversion)	A -> T	/	/	/	11.7%	6.5E-10
19	23449	237	MGF 300-4L	SNP (transversion)	T -> A	TAT -> TTT	Substitution	Y -> F	10.5%	2.3E-9
20	33250	234	MGF 360-14L	SNP (transversion)	T -> A	TAT -> TTT	Substitution	Y -> F	10.3%	8.8E-13
21	34070	249	/	SNP (transversion)	A -> T	/	/	/	12.0%	6.6E-15
22	37579	240	MGF 505-4R	SNP (transversion)	T -> A	CAT -> CAA	Substitution	H -> Q	10.0%	1.6E-10
23	48293	188	/	SNP (transversion)	T -> A	/	/	/	13.8%	2.6E-12
24	55916	229	A137R	SNP (transversion)	T -> A	ATC -> AAC	Substitution	I -> N	10.5%	3.7E-7
25	64915	221	K78R	SNP (transversion)	T -> A	AAT -> AAA	Substitution	N -> K	12.2%	1.9E-11
26	74422	165	EP402R	SNP (transversion)	T -> A	AAT -> AAA	Substitution	N -> K	10.3%	4.6E-8
27	81322	215	M448R	SNP (transversion)	T -> A	/	Truncation	/	12.6%	8.0E-19
28	82487	215	C84L	SNP (transversion)	T -> A	TAT -> TTT	Substitution	Y -> F	13.0%	3.3E-10
29	82594	219	/	SNP (transversion)	T -> A	/	/	/	10.5%	6.2E-7
30	82607	223	/	SNP (transversion)	T -> A	/	/	/	13.0%	1.7E-10
31	87069	252	C475L	SNP (transversion)	T -> A	TTA -> TTT	Substitution	L -> F	11.1%	3.9E-13
32	87466	287	C475L	SNP (transition)	A -> G	CTC -> CCC	Substitution	L -> P	10.5%	7.8E-11
33	106849	260	B125R	SNP (transversion)	T -> A	ATA -> AAA	Substitution	I -> K	10.0%	1.8E-13
34	147747	223	S273R	SNP (transversion)	T -> A	AGT -> AGA	Substitution	S -> R	11.2%	5.9E-8
35	147755	225	S273R	SNP (transversion)	T -> A	ATA -> AAA	Substitution	I -> K	12.0%	4.2E-7
36	161010	266	QP509L	SNP (transversion)	A -> T	AAT -> AAA	Substitution	N -> K	10.2%	8.5E-12
37	168735	251	/	SNP (transversion)	T -> A	/	/	/	12.0%	6.5E-10
38	170465	224	/	SNP (transversion)	T -> A	/	/	/	10.3%	2.3E-10
39	170475	231	/	SNP (transversion)	T -> A	/	/	/	10.4%	5.1E-15
40	173412	209	/	SNP (transversion)	T -> A	/	/	/	11.0%	5.6E-11
41	175951	200	I177L	SNP (transversion)	T -> A	TAT -> TTT	Substitution	Y -> F	12.0%	2.7E-14
42	175951	200	ASFV G ACD 01760	SNP (transversion)	T -> A	TAT -> TTT	Substitution	Y -> F	12.0%	2.7E-14
43	176519	187	I196L	SNP (transversion)	T -> A	TAT -> TTT	Substitution	Y -> F	17.6%	3.2E-10
44	176594	189	I196L	SNP (transversion)	T -> A	TAT -> TTT	Substitution	Y -> F	12.2%	6.2E-10
45	181654	206	/	SNP (transversion)	T -> A	/	/	/	12.6%	2.7E-9
46	182186	175	/	SNP (transversion)	T -> A	/	/	/	10.9%	7.4E-11
47	183999	190	L11L	SNP (transversion)	T -> A	TAT -> TTT	Substitution	Y -> F	13.7%	4.7E-10
48	184001	192	L11L	SNP (transversion)	T -> A	TTA -> TTT	Substitution	L -> F	12.5%	1.3E-8
49	184066	188	L11L	SNP (transversion)	C -> A	GTA -> TTA	Substitution	V -> L	10.1%	2.5E-10
