# Supplementary material for: A Deep-Sequencing Workflow for the Fast and Efficient Generation of High-Quality African Swine Fever Virus Whole-Genome Sequences
Source: Viruses. 2019 Sep 11;11(9):846. doi: 10.3390/v11090846 (PMC6783980; doi:10.3390/v11090846)
Supplement: Supplementary file 1 [file viruses-11-00846-s001.zip › Forth et al., 2019_Table_S4.xlsx]

## Sheet: Tabelle1
	Number	Position	Coverage	CDS	Polymorphism Type	Change	Codon Change	Protein Effect	Amino Acid Change	Variant Frequency	Variant P-Value (approximate)
	1	12580	336	ASFV G ACD 00190 CDS	Deletion (tandem repeat)	(A)10 -> (A)9	/	Frame Shift	/	16.7%	9.2E-99
	2	15631	219	/	SNP (transition)	G -> A	/	/	/	11.4%	0.0000027
	3	15635	222	/	SNP (transversion)	C -> A	/	/	/	12.2%	3.1E-9
	4	19998	126	ASFV G ACD 00350 CDS	SNP (transversion)	G -> T	GGG -> GGT	None	/	11.1%	0.0000039
	5	20012	175	ASFV G ACD 00350 CDS	SNP (transition)	C -> T	TCT -> TTT	Substitution	S -> F	25.1%	7.0E-23
	6	21808	304	/	Deletion	(G)10 -> (G)9	/	/	/	25.7%	2.2E-145
	7	80151	298	M1249L CDS	Deletion	(T)10 -> (T)9	/	Frame Shift	/	18.5%	1.1E-99
	8	101412	334	B354L CDS	Deletion	(T)10 -> (T)9	/	Frame Shift	/	12.6%	7.7E-65
	9	106666	329	B125R CDS	Deletion	(A)10 -> (A)9	/	Frame Shift	/	12.5%	4.4E-55
	10	170744	345	I267L CDS	Deletion	(T)10 -> (T)9	/	Frame Shift	/	22.9%	1.6E-158
	11	172125	308	I226R CDS	Deletion	(A)10 -> (A)9	/	Frame Shift	/	12.0%	6.8E-53
	12	176649	315	/	Deletion	(A)10 -> (A)9	/	/	/	15.2%	2.3E-73
